# Supplementary material for: Genomic Instability Is Defined by Specific Tumor Microenvironment in Ovarian Cancer: A Subgroup Analysis of AGO OVAR 12 Trial
Source: Cancers (Basel). 2022 Feb 25;14(5):1189. doi: 10.3390/cancers14051189 (PMC8909387; doi:10.3390/cancers14051189)
Supplement: Supplementary file 1 [file cancers-14-01189-s001.zip]

Archive with 2 entries (2 files):
- Supp Figure S1-S3.pdf
- Supp_Table_S1.xlsx
