# Supplementary material for: Genomic Instability Is Defined by Specific Tumor Microenvironment in Ovarian Cancer: A Subgroup Analysis of AGO OVAR 12 Trial
Source: Cancers (Basel). 2022 Feb 25;14(5):1189. doi: 10.3390/cancers14051189 (PMC8909387; doi:10.3390/cancers14051189)
Supplement: Supplementary file 1 [file cancers-14-01189-s001.zip › Supp_Table_S1.xlsx]

## Sheet: Feuil1
	Low/Negative	High/Positive
Dichotomic variables
HLA-E	<2	≥2
CDK12	<2	≥2
GI	≤88	>88
CD39 vessels	negative	positive
BDCA2	negative	positive
ICOS	negative	positive
CD20	negative	positive
Focal SCNA	≤0,653	>0,653
Focal SCNA	≤0,207	>0,207
Arm SCNA	≤-0.34	>-0.34
Arm SCNA	≤-0.15	>-0.15
NKp46	<2	≥2
CD3 tumor	<2	≥2
CD163	<2	≥2
FOXP3	≤42 (90th percentile)	>42
CD8 for OS	≤33	>33
CD8 for PFS	≤18 (n=45)	>18
IgA	negative	positive
IgG	negative	positive
CD73 vessels	negative	positive
CD73 stromal cells	negative	positive
PDL1 immune cells	negative	positive
PDL1 tumor cells	negative	positive
CD39 lymphocytes	negative	positive
DC Lamp	negative	positive
Continuous variables
MXA	HSCORE
